# Supplementary material for: Transcriptomic and Histological Analysis of the Response of Susceptible and Resistant Cucumber to Meloidogyne incognita Infection Revealing Complex Resistance via Multiple Signaling Pathways
Source: Front Plant Sci. 2021 Jun 14;12:675429. doi: 10.3389/fpls.2021.675429 (PMC8236822; doi:10.3389/fpls.2021.675429)
Supplement: Supplementary Table 1 — Primers used in this study. [file Table_1.xls]

## Sheet: Sheet1
Supplementary Table S1 Primers used in this study.
Name	Primers sequence ( 5′-3′)	Usage
CsUBQ5-F	TGGACTCTGGTGATGGTGTTA	qRT-PCR primers
CsUBQ5-R	CAATGAGGGATGGCTGGAAAA
MAPK9-F	ATTGATGTGTGGTCTGTAGG
MAPK9-R	GGAGAGTATGGAAGGGATTT
PAL-F	ATGGCTTCATATTGCTCTGAG
PAL-R	ATGCCTCAAGTCAATTGCTTG
GH3.6-F	GGCGACATTGTTCGGGTGACAG
GH3.6-R	ACAGCCTTGTGAAGCCCTGCT
BZIP(TGA7)-F	GCAACAGTCGTCTCGGCAAG
BZIP(TGA7)-R	CACACTCGGCTGGCTTATGAAG
