# Supplementary material for: Transcriptomic and Histological Analysis of the Response of Susceptible and Resistant Cucumber to Meloidogyne incognita Infection Revealing Complex Resistance via Multiple Signaling Pathways
Source: Front Plant Sci. 2021 Jun 14;12:675429. doi: 10.3389/fpls.2021.675429 (PMC8236822; doi:10.3389/fpls.2021.675429)
Supplement: Supplementary Table 2 — The statistics of RNA-seq sequencing data in this study. CM-ck, Q24-ck and CM-T, Q24-T represent the control and the treatment of CM and Q24. 1, 2, 3 represent three biological replicates. [file Table_2.XLSX]

## Sheet: Sheet2
Table S2. The statistics of RNA-seq sequencing data in this study. CM-ck, Q24-ck and CM-T, Q24-T represent the control and the treatment of CM and Q24. 1, 2, 3 represent three biological replicates.
Sample	Replicates	Clean Reads	Total Mapped Reads	Unique Match	% Unique alignment
CM-3d-T-1(CM-T-1）	1	48514864	21654728	21206746	0.979313
CM-3d-T-2(CM-T-2)	2	54951404	24876363	24345619	0.978665
CM-3d-T-3(CM-T-3)	3	67570136	30503327	29862785	0.979001
CM-3d-ck-1(CM-ck-1)	1	64751936	30275353	29645325	0.97919
CM-3d-ck-2(CM-ck-2)	2	47470104	21072561	20635630	0.979265
CM-3d-ck-3(CM-ck-3)	3	58885738	26323922	25772048	0.979035
Q24-3d-T-1(Q24-T-1）	1	56454818	53325563	51927952	0.973791
Q24-3d-T-2(Q24-T-2)	2	48460572	45839062	44680418	0.974724
Q24-3d-T-3(Q24-T-3)	3	53909072	50952537	49639701	0.974234
Q24-3d-ck-1(Q24-ck-1)	1	56355870	53633110	52380011	0.976636
Q24-3d-ck-2(Q24-ck-2)	2	57674598	54520796	53124061	0.9744
Q24-3d-ck-3(Q24-ck-3)	3	50297984	48075737	46868538	0.9749
